# Supplementary material for: Human leukocyte telomere length is associated with DNA methylation levels in multiple subtelomeric and imprinted loci
Source: Sci Rep. 2014 May 14;4:4954. doi: 10.1038/srep04954 (PMC4344300; doi:10.1038/srep04954)
Supplement: Supplementary Information — Data S1 [file srep04954-s1.xls]

## Sheet: Sheet1
Data S1
Human telomere length is associated with DNA methylation levels in multiple subtelomeric and imprinted loci
Jessica L. Buxton, Matthew Suderman, Jane Pappas, Nada Borghol, Wendy McArdle, Alexandra I.F. Blakemore, Clyde Hertzman, Christine Power, Moshe Szyf and Marcus Pembrey.

## Sheet: CpG_TL_associations_blood DNA
probe id	chromosome	position	P value	coefficient	transcript id	gene	distance from TSS	Q value
cg04725166	1	7887271	0.0312624	0.587101	ENST00000451646	RP3-467L1.4	131	0.0274268
cg17724687	1	7887346	0.0393659	1.09264	ENST00000451646	RP3-467L1.4	56	0.0274268
cg08926642	1	7887455	0.0108768	1.09858	ENST00000451646	RP3-467L1.4	-53	0.0274268
cg00019458	1	7887942	0.00784198	0.461268	ENST00000451646	RP3-467L1.4	-540	0.0274268
cg07865091	1	43814306	0.0374584	0.643752	ENST00000413998	MPL	902	0.0365524
cg11839415	1	43814764	0.0266318	0.883747	ENST00000413998	MPL	444	0.0365524
cg08706567	1	43814983	0.031995	0.703418	ENST00000413998	MPL	225	0.0365524
cg27545611	1	68517177	0.0090373	0.545139	ENST00000370981	DIRAS3	137	0.0475413
cg16148134	1	68517205	0.0083142	0.529558	ENST00000370981	DIRAS3	109	0.0475413
cg10038185	1	68517273	0.000694764	0.773972	ENST00000370981	DIRAS3	41	0.0475413
cg04080133	1	68517656	0.045881	0.22335	ENST00000370981	DIRAS3	-342	0.0475413
cg26532638	1	68517691	0.0451793	0.489087	ENST00000370981	DIRAS3	-377	0.0475413
cg23019889	1	146544044	0.0497712	1.01582	ENST00000364272	U1	7375	0.00304448
cg01701555	1	146544097	0.0313019	1.41251	ENST00000364272	U1	7322	0.00304448
cg16237891	1	146544645	0.0342044	-0.483871	ENST00000364272	U1	6774	0.00304448
cg11655389	1	146548469	0.0301402	-1.47663	ENST00000364272	U1	2950	0.00304448
cg22671717	1	146548657	0.0319173	-1.04866	ENST00000364272	U1	2762	0.00304448
cg06317351	1	146549182	0.00217005	-0.711191	ENST00000364272	U1	2237	0.00304448
cg16814483	1	146550074	0.0408274	-3.30343	ENST00000364272	U1	1345	0.00304448
cg02487331	1	146550467	0.044471	-2.85453	ENST00000364272	U1	952	0.00304448
cg03229033	1	146550796	0.044573	-0.731587	ENST00000364272	U1	623	0.00304448
cg20449590	1	146551201	0.027234	-2.33881	ENST00000364272	U1	218	0.00304448
cg06871074	1	146551565	0.00386815	-0.819755	ENST00000364272	U1	-146	0.00304448
cg21908235	1	146551744	0.011139	-1.41285	ENST00000364272	U1	-325	0.00304448
cg16700924	1	146552102	0.0133092	-1.75278	ENST00000364272	U1	-683	0.00304448
cg00838423	1	146552329	0.0239264	-1.09809	ENST00000364272	U1	-910	0.00304448
cg00044796	1	146552390	0.0398653	-1.8425	ENST00000364272	U1	-971	0.00304448
cg16661522	1	149145082	0.0358547	-1.06861	ENST00000365297	U1	1797	0.000259016
cg22692549	1	149145243	0.0335954	-0.950699	ENST00000365297	U1	1636	0.000259016
cg00991958	1	149146229	0.0158168	0.3068	ENST00000365297	U1	650	0.000259016
cg19736968	1	149148261	0.019024	-0.630669	ENST00000365297	U1	-1382	0.000259016
cg02153358	1	149149350	0.0161178	-1.03608	ENST00000365297	U1	-2471	0.000259016
cg25435819	1	149149385	0.00485257	-1.08166	ENST00000365297	U1	-2506	0.000259016
cg15686402	1	149149691	0.00138488	-0.943541	ENST00000365297	U1	-2812	0.000259016
cg23034922	1	149155775	0.0177428	-0.612113	ENST00000365297	U1	-8896	0.000259016
cg25306277	1	200003267	0.0054146	-0.650178	ENST00000447034	NR5A2	5630	0.0233097
cg15198094	1	200003342	0.0377032	-0.559353	ENST00000447034	NR5A2	5555	0.0233097
cg04308769	1	200007623	0.0433419	-0.286001	ENST00000447034	NR5A2	1274	0.0233097
cg03257172	1	200010283	0.0110902	-0.404324	ENST00000447034	NR5A2	-1386	0.0233097
cg04025964	1	200010788	0.022222	-1.2121	ENST00000447034	NR5A2	-1891	0.0233097
cg25953727	1	207224090	0.00803692	-0.956672	ENST00000315927	YOD1	332	0.00796422
cg03899372	1	207224102	0.01854	-1.17464	ENST00000315927	YOD1	320	0.00796422
cg12796440	1	207224331	0.0493411	-1.27474	ENST00000315927	YOD1	91	0.00796422
cg11829608	1	207224549	0.0136871	-0.619205	ENST00000315927	YOD1	-127	0.00796422
cg27543040	1	247802703	0.0339323	0.915059	ENST00000446347	RP11-978I15.10	802	0.0206926
cg25220063	1	247802774	0.0303286	1.15896	ENST00000446347	RP11-978I15.10	731	0.0206926
cg25017620	1	247802802	0.00709181	2.24808	ENST00000446347	RP11-978I15.10	703	0.0206926
cg15829088	1	247802935	0.0284328	1.49903	ENST00000446347	RP11-978I15.10	570	0.0206926
cg25007722	1	247803033	0.0356532	0.614044	ENST00000446347	RP11-978I15.10	472	0.0206926
cg05647197	2	10182525	0.0271886	-0.559015	ENST00000567540	RP11-254F7.2	-1735	0.0161813
cg02983451	2	10183013	0.016753	-0.487045	ENST00000567540	RP11-254F7.2	-2223	0.0161813
cg20702913	2	10183115	0.00853056	-0.590795	ENST00000567540	RP11-254F7.2	-2325	0.0161813
cg23458613	2	10183227	0.0430333	-0.517536	ENST00000567540	RP11-254F7.2	-2437	0.0161813
cg16058600	2	157183013	0.00683563	-1.0675	ENST00000406048	NR4A2	3620	0.000562043
cg13500877	2	157183755	0.0465666	-0.423057	ENST00000406048	NR4A2	2878	0.000562043
cg00558219	2	157184137	0.0387151	-0.623349	ENST00000406048	NR4A2	2496	0.000562043
cg09906382	2	157184416	0.0489575	-0.372086	ENST00000406048	NR4A2	2217	0.000562043
cg20570611	2	157184499	0.0256008	-0.327164	ENST00000406048	NR4A2	2134	0.000562043
cg00014998	2	177014962	0.039043	-0.467748	ENST00000385011	MIR10B	178	0.000293339
cg00767581	2	177015125	0.0321907	-0.689075	ENST00000385011	MIR10B	15	0.000293339
cg19592439	3	138665957	0.0400597	-0.276883	ENST00000330315	FOXL2	25	0.0440756
cg01379240	3	138666144	0.0252979	-0.616524	ENST00000330315	FOXL2	-162	0.0440756
cg20096204	3	169378675	0.00466424	-0.330516	ENST00000486748	MECOM	2503	0.0336123
cg03676636	4	99064102	0.00437615	1.17656	ENST00000295268	C4orf37	289	0.00674152
cg24818145	4	99064322	0.0111456	2.05505	ENST00000295268	C4orf37	69	0.00674152
cg03467027	4	99064603	0.046923	1.03941	ENST00000295268	C4orf37	-212	0.00674152
cg07917127	4	99064746	0.00996508	1.21129	ENST00000295268	C4orf37	-355	0.00674152
cg05340658	4	99064831	0.00250836	1.1625	ENST00000295268	C4orf37	-440	0.00674152
cg17366294	4	99064904	0.00104896	1.4723	ENST00000295268	C4orf37	-513	0.00674152
cg22603366	5	23507562	0.0375947	0.655767	ENST00000502755	PRDM9	2574	0.00245262
cg07011961	5	23507594	0.0273956	1.57198	ENST00000502755	PRDM9	2542	0.00245262
cg25472530	5	23507617	0.0263879	1.06945	ENST00000502755	PRDM9	2519	0.00245262
cg16559243	5	38445612	0.0344174	-0.850817	ENST00000508868	EGFLAM	6129	0.0290111
cg17382841	5	38445614	0.0114862	-0.848917	ENST00000508868	EGFLAM	6127	0.0290111
cg05530317	5	38445774	0.0212573	-0.561368	ENST00000508868	EGFLAM	5967	0.0290111
cg14677130	5	38445916	0.0437788	-1.44203	ENST00000508868	EGFLAM	5825	0.0290111
cg12840312	6	3849381	0.00207548	0.346081	ENST00000380274	FAM50B	2170	6.77488e-05
cg01905633	6	3849391	0.0124175	0.3872	ENST00000380274	FAM50B	2160	6.77488e-05
cg21177626	6	3849411	0.0192308	0.432356	ENST00000380274	FAM50B	2140	6.77488e-05
cg04447621	6	3849475	0.00458149	0.382521	ENST00000380274	FAM50B	2076	6.77488e-05
cg12497786	6	3849577	0.0180235	0.489016	ENST00000380274	FAM50B	1974	6.77488e-05
cg21153160	6	3849690	0.011208	0.60257	ENST00000380274	FAM50B	1861	6.77488e-05
cg05886241	6	28557575	0.0136109	-0.204724	ENST00000524745	SCAND3	-95	6.43616e-05
cg25978138	6	29648161	0.0146107	2.05734	ENST00000376883	ZFP57	726	2.2532e-10
cg11747594	6	29648225	0.00632456	2.14477	ENST00000376883	ZFP57	662	2.2532e-10
cg15708526	6	29648271	0.0272941	1.40777	ENST00000376883	ZFP57	616	2.2532e-10
cg08022281	6	29648345	0.0151954	1.53741	ENST00000376883	ZFP57	542	2.2532e-10
cg10648573	6	29648348	0.0172419	1.752	ENST00000376883	ZFP57	539	2.2532e-10
cg12644888	6	29648360	0.0216857	0.930576	ENST00000376883	ZFP57	527	2.2532e-10
cg22494932	6	29648379	0.0270211	3.23142	ENST00000376883	ZFP57	508	2.2532e-10
cg25699073	6	29648381	0.0149964	1.79868	ENST00000376883	ZFP57	506	2.2532e-10
cg07134666	6	29648400	0.0149323	5.5048	ENST00000376883	ZFP57	487	2.2532e-10
cg00588198	6	29648452	0.036105	1.52249	ENST00000376883	ZFP57	435	2.2532e-10
cg16885113	6	29648507	0.0229009	2.38729	ENST00000376883	ZFP57	380	2.2532e-10
cg20228636	6	29648525	0.022397	1.81864	ENST00000376883	ZFP57	362	2.2532e-10
cg03198009	6	29648604	0.0117567	2.30509	ENST00000376883	ZFP57	283	2.2532e-10
cg03449857	6	29648623	0.0260613	2.05535	ENST00000376883	ZFP57	264	2.2532e-10
cg15570656	6	29648628	0.0431311	2.18883	ENST00000376883	ZFP57	259	2.2532e-10
cg02157626	6	29648736	0.0327747	2.14445	ENST00000376883	ZFP57	151	2.2532e-10
cg13835168	6	29648756	0.0340162	1.91235	ENST00000376883	ZFP57	131	2.2532e-10
cg08041448	6	29648901	0.013804	2.53163	ENST00000376883	ZFP57	-14	2.2532e-10
cg24100841	6	29649024	0.0197267	2.1296	ENST00000376883	ZFP57	-137	2.2532e-10
cg19636627	6	29649084	0.00702283	2.77389	ENST00000376883	ZFP57	-197	2.2532e-10
cg20961245	6	29649092	0.0181652	2.9898	ENST00000376883	ZFP57	-205	2.2532e-10
cg18786623	6	29894050	0.0413623	-1.80973	ENST00000450128	HCG4P6	700	4.05277e-05
cg12589143	6	29894341	0.0264005	-1.84173	ENST00000450128	HCG4P6	409	4.05277e-05
cg21990316	6	29894836	0.0310049	0.500575	ENST00000450128	HCG4P6	-86	4.05277e-05
cg17322683	6	30038791	0.0359613	0.574461	ENST00000376758	PPP1R11	-681	0.00134667
cg09533428	6	30038897	0.0249571	-0.331223	ENST00000376758	PPP1R11	-787	0.00134667
cg24637044	6	30039013	0.0349686	2.48642	ENST00000376758	PPP1R11	-903	0.00134667
cg20561938	6	30039900	0.00192269	-1.3597	ENST00000376758	PPP1R11	-1790	0.00134667
cg22442895	6	30069213	0.0346396	-0.986217	ENST00000484583	TRIM31	4004	0.00240807
cg20938781	6	30069780	0.020291	-0.391748	ENST00000484583	TRIM31	3437	0.00240807
cg04016431	6	30071399	0.0344928	-0.558646	ENST00000484583	TRIM31	1818	0.00240807
cg11805138	6	31148332	0.0258509	0.881103	ENST00000441888	POU5F1	176	2.76703e-05
cg17931227	6	31148370	0.00490927	1.02129	ENST00000441888	POU5F1	138	2.76703e-05
cg09179646	6	31148383	0.00920938	1.1773	ENST00000441888	POU5F1	125	2.76703e-05
cg22291762	6	31148404	0.0127459	1.05195	ENST00000441888	POU5F1	104	2.76703e-05
cg24427850	6	31148409	0.0129523	1.04557	ENST00000441888	POU5F1	99	2.76703e-05
cg26668675	6	31148463	0.00916771	1.25354	ENST00000441888	POU5F1	45	2.76703e-05
cg03078486	6	31148474	0.0120753	1.1012	ENST00000441888	POU5F1	34	2.76703e-05
cg22701603	6	31148483	0.00447388	1.16539	ENST00000441888	POU5F1	25	2.76703e-05
cg26818629	6	31148516	0.0144838	0.743763	ENST00000441888	POU5F1	-8	2.76703e-05
cg27547543	6	31148524	0.0128921	0.860122	ENST00000441888	POU5F1	-16	2.76703e-05
cg09357589	6	31148552	0.0222747	0.953201	ENST00000441888	POU5F1	-44	2.76703e-05
cg23252259	6	31148612	0.00192402	2.12678	ENST00000441888	POU5F1	-104	2.76703e-05
cg14036627	6	31148657	0.0188632	1.14282	ENST00000441888	POU5F1	-149	2.76703e-05
cg11811828	6	31148666	0.0180232	1.14494	ENST00000441888	POU5F1	-158	2.76703e-05
cg23457357	6	31148748	0.0209674	0.532942	ENST00000441888	POU5F1	-240	2.76703e-05
cg15804767	6	31548596	0.0443564	-1.81812	ENST00000482429	LTB	1587	0.0440756
cg12234287	6	31549229	0.025717	-2.85167	ENST00000482429	LTB	954	0.0440756
cg21506565	6	31691506	0.00580811	0.801085	ENST00000466312	C6orf25	547	0.00250203
cg21620139	6	31691535	0.0206489	0.864029	ENST00000466312	C6orf25	518	0.00250203
cg22235293	6	31691539	0.0137368	0.835747	ENST00000466312	C6orf25	514	0.00250203
cg07014308	6	31691597	0.022777	0.702052	ENST00000466312	C6orf25	456	0.00250203
cg00406022	6	31691696	0.010289	0.875644	ENST00000466312	C6orf25	357	0.00250203
cg26749976	6	31691717	0.0387313	0.513059	ENST00000466312	C6orf25	336	0.00250203
cg19127747	6	31691750	0.0163524	0.437136	ENST00000466312	C6orf25	303	0.00250203
cg18854144	6	31691781	0.0284344	0.495989	ENST00000466312	C6orf25	272	0.00250203
cg01338864	6	31691905	0.0069122	0.703193	ENST00000466312	C6orf25	148	0.00250203
cg00718684	6	31692026	0.00813426	0.489361	ENST00000466312	C6orf25	27	0.00250203
cg03658690	6	31692260	0.0339744	1.01186	ENST00000466312	C6orf25	-207	0.00250203
cg03560996	6	31733908	0.0449612	0.405295	ENST00000419679	SAPCD1-AS1	-543	0.0149461
cg05239811	6	31734147	0.0159997	0.583235	ENST00000419679	SAPCD1-AS1	-782	0.0149461
cg13187827	6	31734192	0.0364056	0.620346	ENST00000419679	SAPCD1-AS1	-827	0.0149461
cg19593741	6	31734217	0.0487349	0.603881	ENST00000419679	SAPCD1-AS1	-852	0.0149461
cg25264948	6	31734232	0.046084	0.335754	ENST00000419679	SAPCD1-AS1	-867	0.0149461
cg23287992	6	31734390	0.0260319	0.477503	ENST00000419679	SAPCD1-AS1	-1025	0.0149461
cg16385684	6	32014189	0.0315448	0.422783	ENST00000490077	TNXB	195	0.041796
cg10014874	6	32015688	0.045104	0.462214	ENST00000490077	TNXB	-1304	0.041796
cg19455923	6	32016113	0.0450026	0.635077	ENST00000490077	TNXB	-1729	0.041796
cg04293778	6	32016426	0.0321481	-0.234937	ENST00000490077	TNXB	-2042	0.041796
cg07520673	6	32019556	0.038939	0.753271	ENST00000490077	TNXB	-5172	0.041796
cg27537915	6	32019966	0.0174981	0.516902	ENST00000490077	TNXB	-5582	0.041796
cg21554399	6	32020489	0.0181909	0.485373	ENST00000490077	TNXB	-6105	0.041796
cg05598103	6	32022929	0.0346017	0.387674	ENST00000490077	TNXB	-8545	0.041796
cg02600478	6	32023332	0.0306294	0.274019	ENST00000490077	TNXB	-8948	0.041796
cg18734829	6	32036709	0.0259634	0.381065	ENST00000516703	RN5S206	9696	3.07225e-06
cg16416464	6	32037735	0.0387798	0.46744	ENST00000516703	RN5S206	8670	3.07225e-06
cg14669361	6	32038747	0.00589606	0.649404	ENST00000516703	RN5S206	7658	3.07225e-06
cg13798746	6	32038887	0.043794	0.334986	ENST00000516703	RN5S206	7518	3.07225e-06
cg03762591	6	32040379	0.0369186	1.15711	ENST00000516703	RN5S206	6026	3.07225e-06
cg15712520	6	32049263	0.0455714	-0.244104	ENST00000516703	RN5S206	-2858	3.07225e-06
cg14218053	6	32049376	0.0433219	0.286246	ENST00000516703	RN5S206	-2971	3.07225e-06
cg17295739	6	32049513	0.0361818	0.499713	ENST00000516703	RN5S206	-3108	3.07225e-06
cg23994443	6	32049924	0.0464069	0.362429	ENST00000516703	RN5S206	-3519	3.07225e-06
cg24405291	6	32050905	0.0301181	0.34441	ENST00000516703	RN5S206	-4500	3.07225e-06
cg26872482	6	32051108	0.0147742	0.55412	ENST00000516703	RN5S206	-4703	3.07225e-06
cg24009362	6	32051584	0.0149227	0.390708	ENST00000516703	RN5S206	-5179	3.07225e-06
cg07717083	6	32051857	0.0304937	0.411864	ENST00000516703	RN5S206	-5452	3.07225e-06
cg08951901	6	32052293	0.0493564	0.628588	ENST00000516703	RN5S206	-5888	3.07225e-06
cg03236802	6	32055316	0.0349483	0.457023	ENST00000516703	RN5S206	-8911	3.07225e-06
cg18178010	6	32055629	0.0222572	0.663386	ENST00000516703	RN5S206	-9224	3.07225e-06
cg18478100	6	32115964	0.04474	-0.424514	ENST00000467780	PRRT1	1670	3.07225e-06
cg07885132	6	32115979	0.00518087	-0.352721	ENST00000467780	PRRT1	1655	3.07225e-06
cg09782912	6	32116029	0.0428633	-0.351313	ENST00000467780	PRRT1	1605	3.07225e-06
cg03812323	6	32116106	3.9392e-05	-0.502077	ENST00000467780	PRRT1	1528	3.07225e-06
cg08505243	6	32116112	0.0147919	-0.302936	ENST00000467780	PRRT1	1522	3.07225e-06
cg23061027	6	32116207	8.84841e-05	-0.704526	ENST00000467780	PRRT1	1427	3.07225e-06
cg14027333	6	32116317	0.000100012	-0.65664	ENST00000467780	PRRT1	1317	3.07225e-06
cg25955180	6	32116538	0.00887728	-0.423402	ENST00000467780	PRRT1	1096	3.07225e-06
cg17272563	6	32116548	0.0336502	-0.398771	ENST00000467780	PRRT1	1086	3.07225e-06
cg08376141	6	32116591	0.0426067	-0.379106	ENST00000467780	PRRT1	1043	3.07225e-06
cg18243760	6	32116780	0.00222972	-0.724255	ENST00000467780	PRRT1	854	3.07225e-06
cg21570988	6	32116841	0.0243822	-0.613325	ENST00000467780	PRRT1	793	3.07225e-06
cg27067781	6	32116853	0.0275172	-0.526941	ENST00000467780	PRRT1	781	3.07225e-06
cg13782301	6	32116875	0.0491736	-0.463427	ENST00000467780	PRRT1	759	3.07225e-06
cg04630292	6	32116994	0.0349799	-0.750605	ENST00000467780	PRRT1	640	3.07225e-06
cg17955729	6	32117088	0.0198956	-0.375046	ENST00000467780	PRRT1	546	3.07225e-06
cg07444414	6	32117377	0.0438635	0.303795	ENST00000467780	PRRT1	257	3.07225e-06
cg14288848	6	33282873	0.0344571	0.414729	ENST00000456592	TAPBP	-709	0.000451722
cg14473643	6	33282885	0.0187013	0.606429	ENST00000456592	TAPBP	-721	0.000451722
cg07895437	6	33282971	0.0157305	0.681058	ENST00000456592	TAPBP	-807	0.000451722
cg10134527	6	33283015	0.0250613	0.797989	ENST00000456592	TAPBP	-851	0.000451722
cg14258935	6	33283286	0.000593069	2.47479	ENST00000456592	TAPBP	-1122	0.000451722
cg01199618	6	33283293	0.000229012	2.89471	ENST00000456592	TAPBP	-1129	0.000451722
cg27368379	6	33283328	0.0120923	0.366212	ENST00000456592	TAPBP	-1164	0.000451722
cg13006749	6	74070966	0.00447789	0.991027	ENST00000370367	C6orf221	2928	0.00205376
cg01152927	6	74071226	0.0294653	0.292679	ENST00000370367	C6orf221	2668	0.00205376
cg03844622	6	74071738	0.0477243	0.612854	ENST00000370367	C6orf221	2156	0.00205376
cg19146112	6	74072255	0.0325072	0.757665	ENST00000370367	C6orf221	1639	0.00205376
cg27237745	6	74072271	0.0155919	0.985574	ENST00000370367	C6orf221	1623	0.00205376
cg26550861	6	74072376	0.0159604	0.950552	ENST00000370367	C6orf221	1518	0.00205376
cg22301664	6	74072820	0.0425842	2.29101	ENST00000370367	C6orf221	1074	0.00205376
cg19811833	6	74073560	0.0118233	0.330195	ENST00000370367	C6orf221	334	0.00205376
cg20226154	6	150346787	0.00848591	1.17191	ENST00000286380	RAET1L	-119	0.0150034
cg23231670	6	150346800	0.0192369	0.886492	ENST00000286380	RAET1L	-132	0.0150034
cg08631427	6	150346858	0.0125816	0.502503	ENST00000286380	RAET1L	-190	0.0150034
cg15282732	6	150346863	0.00264149	0.570818	ENST00000286380	RAET1L	-195	0.0150034
cg09575280	6	150347012	0.0455552	2.00946	ENST00000286380	RAET1L	-344	0.0150034
cg16390249	7	2138435	0.0342894	0.19577	ENST00000421113	MAD1L1	8908	0.0475413
cg14159036	7	2138813	0.0129222	0.515027	ENST00000421113	MAD1L1	8530	0.0475413
cg10445988	7	2144559	0.016902	0.437894	ENST00000421113	MAD1L1	2784	0.0475413
cg07278425	7	27137922	0.0404452	-0.409444	ENST00000429611	HOTAIRM1	1663	0.0167601
cg18751141	7	27138173	0.0473436	-0.379075	ENST00000429611	HOTAIRM1	1412	0.0167601
cg17485838	7	27138712	0.0466769	-0.485734	ENST00000429611	HOTAIRM1	873	0.0167601
cg26264232	7	27138751	0.0169294	-0.52224	ENST00000429611	HOTAIRM1	834	0.0167601
cg17881200	7	27138850	0.0265055	-0.500376	ENST00000429611	HOTAIRM1	735	0.0167601
cg23936031	7	27183133	0.017446	1.10547	ENST00000222726	HOXA5	154	<10E-10
cg02248486	7	27183196	0.0183828	1.04572	ENST00000222726	HOXA5	91	<10E-10
cg25866143	7	27183262	0.0215978	0.851439	ENST00000222726	HOXA5	25	<10E-10
cg01370449	7	27183369	0.0196677	0.944546	ENST00000222726	HOXA5	-82	<10E-10
cg04863892	7	27183375	0.0350682	1.03589	ENST00000222726	HOXA5	-88	<10E-10
cg19759481	7	27183401	0.0194199	1.14981	ENST00000222726	HOXA5	-114	<10E-10
cg12128839	7	27183436	0.0167371	1.22104	ENST00000222726	HOXA5	-149	<10E-10
cg02916332	7	27183591	0.0282782	0.816205	ENST00000222726	HOXA5	-304	<10E-10
cg17569124	7	27183643	0.00455232	1.29943	ENST00000222726	HOXA5	-356	<10E-10
cg02005600	7	27183686	0.00913128	1.12166	ENST00000222726	HOXA5	-399	<10E-10
cg25307665	7	27183694	0.000906754	1.63461	ENST00000222726	HOXA5	-407	<10E-10
cg14014955	7	27183701	0.0079729	1.11617	ENST00000222726	HOXA5	-414	<10E-10
cg02646423	7	27183794	0.0354894	0.575161	ENST00000222726	HOXA5	-507	<10E-10
cg23204968	7	27183816	0.0157928	1.17527	ENST00000222726	HOXA5	-529	<10E-10
cg05835726	7	27183861	0.0117331	1.04616	ENST00000222726	HOXA5	-574	<10E-10
cg14058329	7	27183946	0.010155	1.31046	ENST00000222726	HOXA5	-659	<10E-10
cg03207666	7	27183950	0.00902114	0.963279	ENST00000222726	HOXA5	-663	<10E-10
cg13512268	7	27183973	0.0196219	1.0115	ENST00000222726	HOXA5	-686	<10E-10
cg23454797	7	27183990	0.0144386	0.939554	ENST00000222726	HOXA5	-703	<10E-10
cg08070327	7	27184059	0.00318259	1.48066	ENST00000222726	HOXA5	-772	<10E-10
cg25506432	7	27184065	0.0143531	0.80522	ENST00000222726	HOXA5	-778	<10E-10
cg14658493	7	27184077	0.014236	1.14898	ENST00000222726	HOXA5	-790	<10E-10
cg16997642	7	27184159	0.00144364	1.27991	ENST00000222726	HOXA5	-872	<10E-10
cg14013695	7	27184176	0.000431727	1.60333	ENST00000222726	HOXA5	-889	<10E-10
cg25390165	7	27184188	0.0174603	0.664142	ENST00000222726	HOXA5	-901	<10E-10
cg01323381	7	27184264	0.0322408	0.744163	ENST00000222726	HOXA5	-977	<10E-10
cg26023912	7	27184369	0.0206876	0.686631	ENST00000222726	HOXA5	-1082	<10E-10
cg14882265	7	27184375	0.0314716	0.765709	ENST00000222726	HOXA5	-1088	<10E-10
cg17432857	7	27184438	0.0223565	0.773167	ENST00000222726	HOXA5	-1151	<10E-10
cg00969405	7	27184441	0.0100805	0.957919	ENST00000222726	HOXA5	-1154	<10E-10
cg07049592	7	27184450	0.0143055	0.552484	ENST00000222726	HOXA5	-1163	<10E-10
cg02106682	7	27184461	0.0256504	0.539323	ENST00000222726	HOXA5	-1174	<10E-10
cg03368099	7	27184521	0.0121495	0.861707	ENST00000222726	HOXA5	-1234	<10E-10
cg01748892	7	27184667	0.0394393	0.370973	ENST00000222726	HOXA5	-1380	<10E-10
cg05579037	7	27184853	0.0193739	0.844371	ENST00000222726	HOXA5	-1566	<10E-10
cg09343092	7	27185282	0.0183778	0.743178	ENST00000222726	HOXA5	-1995	<10E-10
cg18931036	7	27185393	0.00352958	0.296343	ENST00000222728	HOXA6	2000	2.49789e-07
cg24040595	7	27185512	0.00672534	1.31873	ENST00000222728	HOXA6	1881	2.49789e-07
cg27313941	7	27186554	0.0224613	0.370517	ENST00000222728	HOXA6	839	2.49789e-07
cg23129930	7	27186993	0.0176838	0.583143	ENST00000222728	HOXA6	400	2.49789e-07
cg05928186	7	27187102	0.0203696	0.367655	ENST00000222728	HOXA6	291	2.49789e-07
cg04265576	7	27187372	0.0263078	0.52077	ENST00000222728	HOXA6	21	2.49789e-07
cg12810523	7	27187374	0.0110353	0.5463	ENST00000222728	HOXA6	19	2.49789e-07
cg22469274	7	27187553	0.00665407	0.989435	ENST00000222728	HOXA6	-160	2.49789e-07
cg17994139	7	27187556	0.00552086	2.13075	ENST00000222728	HOXA6	-163	2.49789e-07
cg14044640	7	27187560	0.0333804	1.2525	ENST00000222728	HOXA6	-167	2.49789e-07
cg05819130	7	94285759	0.0159708	0.260091	ENST00000265735	SGCE	-238	6.3663e-08
cg27120649	7	94286261	0.0107611	0.639184	ENST00000265735	SGCE	-740	6.3663e-08
cg18898992	7	94286484	0.0448401	0.258824	ENST00000265735	SGCE	-963	6.3663e-08
cg05096321	7	94286511	0.0389268	0.270545	ENST00000265735	SGCE	-990	6.3663e-08
cg22820921	7	94287242	0.0487113	0.328193	ENST00000265735	SGCE	-1721	6.3663e-08
cg12070022	7	130130189	0.00620693	0.681467	ENST00000460590	MEST	5199	<10E-10
cg02501418	7	130130740	0.0134832	0.378441	ENST00000460590	MEST	4648	<10E-10
cg09003373	7	130130995	0.00804507	0.378485	ENST00000460590	MEST	4393	<10E-10
cg14088957	7	130131085	0.0177525	0.248359	ENST00000460590	MEST	4303	<10E-10
cg20297423	7	130131138	0.0197981	0.32731	ENST00000460590	MEST	4250	<10E-10
cg05369791	7	130131146	0.00215913	0.50685	ENST00000460590	MEST	4242	<10E-10
cg08734637	7	130131189	0.000418514	0.404459	ENST00000460590	MEST	4199	<10E-10
cg13917504	7	130131258	0.0332471	0.221415	ENST00000460590	MEST	4130	<10E-10
cg12347392	7	130131676	0.0214114	0.482361	ENST00000460590	MEST	3712	<10E-10
cg04786207	7	130131691	0.00685366	0.374886	ENST00000460590	MEST	3697	<10E-10
cg19386484	7	130131709	0.00380456	0.491871	ENST00000460590	MEST	3679	<10E-10
cg26708559	7	130131730	0.0256305	0.303341	ENST00000460590	MEST	3658	<10E-10
cg22705386	7	130131797	0.00396224	0.362727	ENST00000460590	MEST	3591	<10E-10
cg06212135	7	130131826	0.00642755	0.325639	ENST00000460590	MEST	3562	<10E-10
cg10249538	7	130131829	0.011643	0.487551	ENST00000460590	MEST	3559	<10E-10
cg16823958	7	130131869	0.0223198	0.350926	ENST00000460590	MEST	3519	<10E-10
cg09080913	7	130131887	0.0184531	0.42088	ENST00000460590	MEST	3501	<10E-10
cg13104298	7	130131905	0.00593675	0.5252	ENST00000460590	MEST	3483	<10E-10
cg07315018	7	130131916	0.00815502	0.373122	ENST00000460590	MEST	3472	<10E-10
cg21629528	7	130131921	0.00430026	0.783172	ENST00000460590	MEST	3467	<10E-10
cg20050761	7	130131923	0.0335188	0.22381	ENST00000460590	MEST	3465	<10E-10
cg05556276	7	130132161	0.0195231	0.255057	ENST00000460590	MEST	3227	<10E-10
cg01784351	7	130132265	0.0174127	0.548218	ENST00000460590	MEST	3123	<10E-10
cg19344806	7	130132298	0.0111414	0.408126	ENST00000460590	MEST	3090	<10E-10
cg25519926	7	130132360	0.0421747	0.365707	ENST00000460590	MEST	3028	<10E-10
cg13458005	10	27702309	0.00808001	1.15783	ENST00000438700	PTCHD3	988	0.000552879
cg00650361	10	27703289	0.0212304	0.400009	ENST00000438700	PTCHD3	8	0.000552879
cg02933909	10	27703329	0.0149842	0.810615	ENST00000438700	PTCHD3	-32	0.000552879
cg00632657	10	27703336	0.00357776	0.930134	ENST00000438700	PTCHD3	-39	0.000552879
cg02160826	10	75012589	0.0285367	-0.485657	ENST00000372940	MRPS16	-138	0.0413751
cg01430621	10	75012835	0.00114144	-1.08545	ENST00000372940	MRPS16	-384	0.0413751
cg17557106	10	89622493	0.0312678	-0.394385	ENST00000445946	KLLN	-249	0.0384059
cg26090855	10	89622573	0.0411935	-0.735832	ENST00000445946	KLLN	-329	0.0384059
cg01465364	10	135340721	0.0229105	0.6136	ENST00000541261	CYP2E1	1346	0.00574537
cg19837601	10	135340871	0.0259085	0.723578	ENST00000541261	CYP2E1	1196	0.00574537
cg21024264	10	135341025	0.000112733	1.02938	ENST00000541261	CYP2E1	1042	0.00574537
cg20846508	11	368351	0.00309588	0.582919	ENST00000530717	B4GALNT4	4456	0.0032083
cg15971656	11	368366	0.00158208	0.641849	ENST00000530717	B4GALNT4	4441	0.0032083
cg10798664	11	368440	0.015757	0.461585	ENST00000530717	B4GALNT4	4367	0.0032083
cg21996245	11	368473	0.00929377	0.497619	ENST00000530717	B4GALNT4	4334	0.0032083
cg23409699	11	368565	0.0151077	0.716562	ENST00000530717	B4GALNT4	4242	0.0032083
cg18546477	11	368573	0.00573494	0.66061	ENST00000530717	B4GALNT4	4234	0.0032083
cg25868831	11	368588	0.0117768	0.497759	ENST00000530717	B4GALNT4	4219	0.0032083
cg17682432	11	368614	0.0161822	0.565038	ENST00000530717	B4GALNT4	4193	0.0032083
cg26461944	11	368638	0.028442	0.367332	ENST00000530717	B4GALNT4	4169	0.0032083
cg07556915	11	368683	0.0492643	0.395806	ENST00000530717	B4GALNT4	4124	0.0032083
cg10726517	11	368712	0.0110067	0.413664	ENST00000530717	B4GALNT4	4095	0.0032083
cg10828456	11	368847	0.00543386	0.657011	ENST00000530717	B4GALNT4	3960	0.0032083
cg25020933	11	368900	0.000278142	0.595506	ENST00000530717	B4GALNT4	3907	0.0032083
cg12811157	11	368902	3.63704e-05	1.3938	ENST00000530717	B4GALNT4	3905	0.0032083
cg18916019	11	368914	0.0324848	0.422122	ENST00000530717	B4GALNT4	3893	0.0032083
cg15174440	11	368956	0.0372383	0.304971	ENST00000530717	B4GALNT4	3851	0.0032083
cg23560214	11	369133	0.0331707	0.300127	ENST00000530717	B4GALNT4	3674	0.0032083
cg03647659	11	373083	0.0202688	0.342373	ENST00000530717	B4GALNT4	-276	0.0032083
cg14433983	11	636460	0.0343147	0.725977	ENST00000528733	DRD4	3333	0.0259583
cg09133032	11	640094	0.0471628	1.08857	ENST00000528733	DRD4	-301	0.0259583
cg14183693	11	790177	0.0330306	0.845373	ENST00000330106	CEND1	-54	0.015726
cg09553358	11	790184	0.039112	0.370154	ENST00000330106	CEND1	-61	0.015726
cg24640637	11	790293	0.00636242	0.439301	ENST00000330106	CEND1	-170	0.015726
cg09336922	11	790795	0.0423057	0.403997	ENST00000330106	CEND1	-672	0.015726
cg15922305	11	2019129	0.0449795	0.38373	ENST00000414790	H19	-24	0.015726
cg10154633	11	2019624	0.00901821	0.249164	ENST00000414790	H19	-519	0.015726
cg25838645	11	2019798	0.0473569	0.270707	ENST00000414790	H19	-693	0.015726
cg04817190	11	2020028	0.00278082	0.484616	ENST00000414790	H19	-923	0.015726
cg00000924	11	2720463	0.0227636	0.393503	ENST00000557213	KCNQ1OT1	761	2.65602e-09
cg03401726	11	2721248	0.0314755	0.286212	ENST00000557213	KCNQ1OT1	-24	2.65602e-09
cg16739686	11	2721336	0.0489962	0.454301	ENST00000557213	KCNQ1OT1	-112	2.65602e-09
cg08359167	11	2721351	0.049122	0.227959	ENST00000557213	KCNQ1OT1	-127	2.65602e-09
cg08446215	11	2721366	0.0435764	0.488777	ENST00000557213	KCNQ1OT1	-142	2.65602e-09
cg20699737	11	2721428	0.045164	0.319342	ENST00000557213	KCNQ1OT1	-204	2.65602e-09
cg07595203	11	2721480	0.0240758	0.398019	ENST00000557213	KCNQ1OT1	-256	2.65602e-09
cg09518720	11	2721591	0.0326999	0.617731	ENST00000557213	KCNQ1OT1	-367	2.65602e-09
cg11666921	11	2722062	0.0225128	0.320058	ENST00000557213	KCNQ1OT1	-838	2.65602e-09
cg26908876	11	2722076	0.0441065	0.310313	ENST00000557213	KCNQ1OT1	-852	2.65602e-09
cg03422070	11	2722082	0.0306423	0.300073	ENST00000557213	KCNQ1OT1	-858	2.65602e-09
cg15651941	11	2722084	0.0309052	0.438068	ENST00000557213	KCNQ1OT1	-860	2.65602e-09
cg07123182	11	2722391	0.020702	0.803496	ENST00000557213	KCNQ1OT1	-1167	2.65602e-09
cg26963277	11	2722407	0.0316492	0.590645	ENST00000557213	KCNQ1OT1	-1183	2.65602e-09
cg03512098	11	2730129	0.0270421	0.950202	ENST00000557213	KCNQ1OT1	-8905	2.65602e-09
cg14500267	11	67383377	0.0201346	0.604461	ENST00000514950	DOC2GP	351	0.0104289
cg00290607	11	67383545	0.011847	0.923937	ENST00000514950	DOC2GP	183	0.0104289
cg23188684	11	67383651	0.0238464	0.779112	ENST00000514950	DOC2GP	77	0.0104289
cg08355456	11	67383691	0.0120054	0.93879	ENST00000514950	DOC2GP	37	0.0104289
cg24690094	11	67383802	0.0248547	0.966907	ENST00000514950	DOC2GP	-74	0.0104289
cg26428032	11	67387935	0.0192702	0.514675	ENST00000514950	DOC2GP	-4207	0.0104289
cg09773647	11	67389064	0.0190968	0.376511	ENST00000514950	DOC2GP	-5336	0.0104289
cg01834979	12	58119918	0.0472333	0.468844	ENST00000548410	RP11-571M6.8	-470	0.0111676
cg11511175	12	58119979	0.0216823	0.532924	ENST00000548410	RP11-571M6.8	-531	0.0111676
cg16823042	12	58119992	0.0202322	0.624226	ENST00000548410	RP11-571M6.8	-544	0.0111676
cg23387569	12	58120011	0.00857821	1.31236	ENST00000548410	RP11-571M6.8	-563	0.0111676
cg14845962	12	58120237	0.0263046	1.68013	ENST00000548410	RP11-571M6.8	-789	0.0111676
cg24217894	12	58120635	0.0093432	0.937927	ENST00000548410	RP11-571M6.8	-1187	0.0111676
cg18633684	12	104697387	0.00465293	0.698615	ENST00000527879	EID3	1593	0.0248461
cg03817911	12	104697389	0.0263534	1.29136	ENST00000527879	EID3	1591	0.0248461
cg26614816	12	104697532	0.0423507	0.960877	ENST00000527879	EID3	1448	0.0248461
cg00588621	12	104697620	0.0264055	0.788606	ENST00000527879	EID3	1360	0.0248461
cg05057777	12	104697631	0.0226915	2.21786	ENST00000527879	EID3	1349	0.0248461
cg23870378	14	101291068	0.0368558	0.213533	ENST00000556407	MEG3	4454	0.00313154
cg14119337	14	101291891	0.00871434	0.36018	ENST00000556407	MEG3	3631	0.00313154
cg20952167	14	101291933	0.00574256	0.382203	ENST00000556407	MEG3	3589	0.00313154
cg04304932	14	101292128	0.0164671	0.17929	ENST00000556407	MEG3	3394	0.00313154
cg18054026	15	81426820	0.0430839	-0.610533	ENST00000561216	C15orf26	2269	0.015726
cg02054724	15	89153667	0.0127503	0.446599	ENST00000384970	MIR7-2	1498	0.0475413
cg07147709	15	89155000	0.0150109	1.0143	ENST00000384970	MIR7-2	165	0.0475413
cg18472881	15	91473103	0.0347431	-1.05987	ENST00000556319	UNC45A	1706	0.00861336
cg08267442	15	91473386	0.040003	-0.89449	ENST00000556319	UNC45A	1423	0.00861336
cg02350295	16	3784620	0.0109655	0.44096	ENST00000571763	CREBBP	2380	0.00736269
cg04336433	16	3784955	0.042021	0.751163	ENST00000571763	CREBBP	2045	0.00736269
cg12742645	17	171006	0.00144592	-1.28941	ENST00000570501	RP11-1260E13.1	1238	0.0111526
cg21909751	17	171187	0.000609886	-1.31869	ENST00000570501	RP11-1260E13.1	1057	0.0111526
cg05231332	17	171228	0.00228055	-1.04986	ENST00000570501	RP11-1260E13.1	1016	0.0111526
cg18290190	17	171257	7.06461e-05	-2.09739	ENST00000570501	RP11-1260E13.1	987	0.0111526
cg21518212	17	171948	0.00374693	-1.16983	ENST00000570501	RP11-1260E13.1	296	0.0111526
cg26730036	17	172159	0.00123465	-1.07834	ENST00000570501	RP11-1260E13.1	85	0.0111526
cg01347228	17	29297391	0.0471976	-0.447692	ENST00000582674	RNF135	-66	0.0336123
cg09683562	17	29297516	0.0439524	-0.359102	ENST00000582674	RNF135	-191	0.0336123
cg01541814	17	29298591	0.0425055	0.923499	ENST00000582674	RNF135	-1266	0.0336123
cg02694925	18	77904435	0.00667232	0.648006	ENST00000561195	ADNP2	971	2.91211e-05
cg13704680	18	77905298	0.015351	1.74846	ENST00000561195	ADNP2	108	2.91211e-05
cg16737533	18	77905355	0.0182739	1.5871	ENST00000561195	ADNP2	51	2.91211e-05
cg05251669	18	77905391	0.0118645	1.61894	ENST00000561195	ADNP2	15	2.91211e-05
cg19774868	18	77905408	0.0216384	1.67965	ENST00000561195	ADNP2	-2	2.91211e-05
cg16244155	18	77905565	0.00891441	1.41717	ENST00000561195	ADNP2	-159	2.91211e-05
cg20191338	18	77905663	0.0118631	1.57465	ENST00000561195	ADNP2	-257	2.91211e-05
cg12061113	18	77905747	0.0120631	1.85687	ENST00000561195	ADNP2	-341	2.91211e-05
cg13287964	18	77905751	0.0104626	1.55521	ENST00000561195	ADNP2	-345	2.91211e-05
cg13664963	18	77908762	0.0100085	0.698681	ENST00000561195	ADNP2	-3356	2.91211e-05
cg04598224	19	11784514	0.0125479	-0.579557	ENST00000444945	HNRNPA1P10	-6669	0.00389885
cg05950877	19	11784647	0.0274917	-0.943769	ENST00000444945	HNRNPA1P10	-6802	0.00389885
cg24675557	20	36149081	0.0484111	0.586384	ENST00000432507	BLCAP	-90	5.72455e-05
cg04810287	20	36149271	0.009658	0.715018	ENST00000432507	BLCAP	-280	5.72455e-05
cg15123011	20	42136729	0.0169812	0.601862	ENST00000439769	L3MBTL1	6665	0.00742784
cg07534843	20	43935283	0.0239028	1.21618	ENST00000372756	MATN4	-1052	0.0474033
cg15243856	20	43935462	0.0491178	1.00443	ENST00000372756	MATN4	-1231	0.0474033
cg10546626	20	57424521	0.0461285	-0.204976	ENST00000424094	GNAS-AS1	1437	<10E-10
cg18935491	20	57425979	0.0202594	0.31978	ENST00000424094	GNAS-AS1	-21	<10E-10
cg03344105	20	57426131	0.0496115	0.269214	ENST00000424094	GNAS-AS1	-173	<10E-10
cg20401058	20	57426240	0.0246426	0.277883	ENST00000424094	GNAS-AS1	-282	<10E-10
cg14482474	20	57426383	0.0477691	0.258524	ENST00000424094	GNAS-AS1	-425	<10E-10
cg22860367	20	57426538	0.0113875	0.334793	ENST00000424094	GNAS-AS1	-580	<10E-10
cg07947033	20	57426545	0.0050386	1.02043	ENST00000424094	GNAS-AS1	-587	<10E-10
cg06693667	20	57426570	0.00319829	0.418385	ENST00000424094	GNAS-AS1	-612	<10E-10
cg15160445	20	57426749	0.0364539	0.528384	ENST00000424094	GNAS-AS1	-791	<10E-10
cg25326570	20	57426757	0.0350043	0.460812	ENST00000424094	GNAS-AS1	-799	<10E-10
cg23249369	20	57426759	0.0160111	0.511228	ENST00000424094	GNAS-AS1	-801	<10E-10
cg14176797	20	57426801	0.0302391	0.289985	ENST00000424094	GNAS-AS1	-843	<10E-10
cg27262796	20	57426858	0.0487262	0.289283	ENST00000424094	GNAS-AS1	-900	<10E-10
cg18224653	20	57426979	0.00514302	0.282168	ENST00000424094	GNAS-AS1	-1021	<10E-10
cg05309239	20	57427017	0.00827642	0.304861	ENST00000424094	GNAS-AS1	-1059	<10E-10
cg01017090	20	57427046	0.0176473	0.290752	ENST00000424094	GNAS-AS1	-1088	<10E-10
cg06324048	20	57427103	0.0139323	0.530724	ENST00000424094	GNAS-AS1	-1145	<10E-10
cg24617313	20	57427146	0.0255203	1.61025	ENST00000424094	GNAS-AS1	-1188	<10E-10
cg16833551	20	57427237	0.0242458	0.5235	ENST00000424094	GNAS-AS1	-1279	<10E-10
cg07105596	20	57427472	0.0134018	1.0296	ENST00000424094	GNAS-AS1	-1514	<10E-10
cg26811638	20	57427493	0.00571491	0.876689	ENST00000424094	GNAS-AS1	-1535	<10E-10
cg26534489	20	57427495	0.019372	0.477823	ENST00000424094	GNAS-AS1	-1537	<10E-10
cg08587534	20	57427503	0.00329252	0.577883	ENST00000424094	GNAS-AS1	-1545	<10E-10
cg14564778	20	57427556	0.0300413	0.673981	ENST00000424094	GNAS-AS1	-1598	<10E-10
cg04257105	20	57427713	0.00918821	0.651774	ENST00000424094	GNAS-AS1	-1755	<10E-10
cg20528838	20	57427730	0.00107189	0.912289	ENST00000424094	GNAS-AS1	-1772	<10E-10
cg27661264	20	57427738	0.0133209	0.488357	ENST00000424094	GNAS-AS1	-1780	<10E-10
cg19589727	20	57427762	0.0351135	0.389713	ENST00000424094	GNAS-AS1	-1804	<10E-10
cg17414107	20	57427830	0.0117772	0.619549	ENST00000424094	GNAS-AS1	-1872	<10E-10
cg00943909	20	57427942	0.00752207	0.586971	ENST00000424094	GNAS-AS1	-1984	<10E-10
cg19640589	20	57427973	0.00193056	0.897551	ENST00000424094	GNAS-AS1	-2015	<10E-10
cg24346429	20	57428032	0.0495914	0.472187	ENST00000424094	GNAS-AS1	-2074	<10E-10
cg26767990	20	57463615	0.0140368	0.410782	ENST00000424434	RP1-309F20.3	249	0.00251172
cg17652507	20	57463653	0.0292664	0.433129	ENST00000424434	RP1-309F20.3	211	0.00251172
cg02107718	20	57463713	0.0452776	0.304927	ENST00000424434	RP1-309F20.3	151	0.00251172
cg03014008	20	57463767	0.0155948	0.485566	ENST00000424434	RP1-309F20.3	97	0.00251172
cg14263118	20	57463787	0.028603	0.406491	ENST00000424434	RP1-309F20.3	77	0.00251172
cg11244758	20	57463900	0.0184967	0.392387	ENST00000441270	RP1-309F20.3	-19	0.000675143
cg18160880	20	57463903	0.0217041	0.485853	ENST00000441270	RP1-309F20.3	-22	0.000675143
cg05926269	20	57463906	0.0260552	0.469239	ENST00000441270	RP1-309F20.3	-25	0.000675143
cg03821543	20	57463925	0.035959	0.450243	ENST00000441270	RP1-309F20.3	-44	0.000675143
cg01538522	20	57463974	0.048962	0.392746	ENST00000441270	RP1-309F20.3	-93	0.000675143
cg23159236	20	57464002	0.0259033	0.59026	ENST00000441270	RP1-309F20.3	-121	0.000675143
cg22798925	20	57464129	0.013529	0.369937	ENST00000441270	RP1-309F20.3	-248	0.000675143
cg22639787	20	57464973	0.013762	0.431268	ENST00000441270	RP1-309F20.3	-1092	0.000675143
cg05960039	20	57465123	0.0189116	0.532619	ENST00000441270	RP1-309F20.3	-1242	0.000675143
cg10748817	20	57465175	0.0171084	0.44022	ENST00000441270	RP1-309F20.3	-1294	0.000675143
cg25983380	20	57465439	0.00465712	0.942674	ENST00000441270	RP1-309F20.3	-1558	0.000675143
cg07909402	20	57465445	0.000970999	1.21799	ENST00000441270	RP1-309F20.3	-1564	0.000675143
cg03264550	20	57465448	0.00107879	0.967156	ENST00000441270	RP1-309F20.3	-1567	0.000675143
cg25130962	20	57465511	0.000460665	1.644	ENST00000441270	RP1-309F20.3	-1630	0.000675143
cg16993684	20	57466131	0.0376891	1.66437	ENST00000441270	RP1-309F20.3	-2250	0.000675143
cg10921709	22	38092643	0.0270288	-0.376001	ENST00000359114	NOL12	-3160	0.000492798
cg13897416	22	38093079	0.022534	-0.359977	ENST00000359114	NOL12	-3596	0.000492798
cg03224792	X	125686087	0.00277807	0.690697	ENST00000371126	DCAF12L1	747	0.0107415
cg20214004	X	125686980	0.0118904	0.652409	ENST00000371126	DCAF12L1	-146	0.0107415
cg07344627	X	125687011	0.00372721	1.56378	ENST00000371126	DCAF12L1	-177	0.0107415
cg22980351	X	125687039	0.00458857	0.37704	ENST00000371126	DCAF12L1	-205	0.0107415
cg01913196	X	125687041	0.00267162	0.871099	ENST00000371126	DCAF12L1	-207	0.0107415
cg02936076	X	125687207	0.00292696	0.686593	ENST00000371126	DCAF12L1	-373	0.0107415
cg14972889	X	125687856	0.00646507	0.59672	ENST00000371126	DCAF12L1	-1022	0.0107415
