# Supplementary material for: Human leukocyte telomere length is associated with DNA methylation levels in multiple subtelomeric and imprinted loci
Source: Sci Rep. 2014 May 14;4:4954. doi: 10.1038/srep04954 (PMC4344300; doi:10.1038/srep04954)
Supplement: Supplementary Information — Data S2 [file srep04954-s2.xls]

## Sheet: Sheet1
Data S2
Human telomere length is associated with DNA methylation levels in multiple subtelomeric and imprinted loci
Jessica L. Buxton, Matthew Suderman, Jane Pappas, Nada Borghol, Wendy McArdle, Alexandra I.F. Blakemore, Clyde Hertzman, Christine Power, Moshe Szyf and Marcus Pembrey.

## Sheet: CpG_TL_associations_EBV_CL DNA
probe id	chromosome	position	P value	coefficient	transcript id	gene	distance from TSS	Q value
cg19706390	1	10709702	0.0046012	0.662523	ENST00000490176	CASZ1	1455	0.0471281
cg22508928	1	10710134	0.00945885	0.4979	ENST00000490176	CASZ1	1023	0.0471281
cg01968133	1	10711542	0.00470788	0.744742	ENST00000490176	CASZ1	-385	0.0471281
cg01421021	1	10719929	0.0111162	0.401324	ENST00000492173	CASZ1	1526	0.0491733
cg18595867	1	47899212	0.0183259	0.223041	ENST00000445551	RP11-511I2.5	1101	0.00655382
cg13851904	1	47899230	0.0190161	0.331107	ENST00000445551	RP11-511I2.5	1083	0.00655382
cg24931632	1	47899667	0.0263857	0.257719	ENST00000445551	RP11-511I2.5	646	0.00655382
cg03440588	1	47900320	0.0401907	0.226385	ENST00000445551	RP11-511I2.5	-7	0.00655382
cg26518431	1	47901555	0.0277378	0.237895	ENST00000445551	RP11-511I2.5	-1242	0.00655382
cg22338127	1	209979572	0.0186931	0.53031	ENST00000542854	IRF6	-107	0.0479427
cg25204440	1	209979598	0.00640943	1.0429	ENST00000542854	IRF6	-133	0.0479427
cg09509183	1	209979624	0.00624008	0.80932	ENST00000542854	IRF6	-159	0.0479427
cg21951975	1	209979733	0.0194782	0.818189	ENST00000542854	IRF6	-268	0.0479427
cg04352962	1	209979756	0.0339085	0.395329	ENST00000542854	IRF6	-291	0.0479427
cg23283495	1	209979779	0.00626218	1	ENST00000542854	IRF6	-314	0.0479427
cg24768116	2	27665128	0.0164022	0.526347	ENST00000233557	NRBP1	-2	0.0360178
cg12000995	2	27665139	0.0255353	0.763108	ENST00000233557	NRBP1	-13	0.0360178
cg12648201	2	27665141	0.0139367	0.742288	ENST00000233557	NRBP1	-15	0.0360178
cg21248554	2	27665150	0.0441746	0.424737	ENST00000233557	NRBP1	-24	0.0360178
cg02592271	2	27665507	0.0213836	0.662744	ENST00000233557	NRBP1	-381	0.0360178
cg11618577	2	27665543	0.0350011	0.411929	ENST00000233557	NRBP1	-417	0.0360178
cg08160091	4	1398383	0.0463671	0.268673	ENST00000422806	NKX1-1	1736	0.0114738
cg01181227	4	1399135	0.037856	0.398119	ENST00000422806	NKX1-1	984	0.0114738
cg20332645	4	1400869	0.0320088	0.392453	ENST00000422806	NKX1-1	-750	0.0114738
cg19926630	4	1401854	0.0195242	-0.5152	ENST00000422806	NKX1-1	-1735	0.0114738
cg06416060	4	1402434	0.0169598	0.435182	ENST00000422806	NKX1-1	-2315	0.0114738
cg12537382	4	1404446	0.0161739	-0.955999	ENST00000422806	NKX1-1	-4327	0.0114738
cg03303774	4	1407052	0.0399809	0.278229	ENST00000422806	NKX1-1	-6933	0.0114738
cg26299084	4	81118588	0.0411448	0.553456	ENST00000511825	PRDM8	-239	0.0115823
cg06307913	4	81118794	0.0302232	0.635671	ENST00000511825	PRDM8	-445	0.0115823
cg27242132	4	81119178	0.0106313	0.626693	ENST00000511825	PRDM8	-829	0.0115823
cg18073471	4	81119198	0.0167887	0.431611	ENST00000511825	PRDM8	-849	0.0115823
cg02458885	4	81119249	0.0146016	0.675443	ENST00000511825	PRDM8	-900	0.0115823
cg11388320	4	81119299	0.0175955	0.411215	ENST00000511825	PRDM8	-950	0.0115823
cg13790719	5	150326069	0.0333073	0.415224	ENST00000356555	ZNF300P1	-218	0.0202868
cg11501236	5	150326078	0.0391901	0.314166	ENST00000356555	ZNF300P1	-227	0.0202868
cg19585597	5	150326193	0.00463854	0.385468	ENST00000356555	ZNF300P1	-342	0.0202868
cg01597097	6	28912045	0.0351152	-0.660738	ENST00000377186	C6orf100	269	0.0202868
cg12860635	6	30095140	0.0276658	0.331054	ENST00000516419	SNORA48	5603	0.000119556
cg26719062	6	30095349	0.0245492	0.377357	ENST00000516419	SNORA48	5394	0.000119556
cg08548396	6	30095549	0.0217892	0.826386	ENST00000516419	SNORA48	5194	0.000119556
cg27108419	6	30095762	0.00850508	0.398194	ENST00000516419	SNORA48	4981	0.000119556
cg23858197	6	32037421	0.0486001	-0.236217	ENST00000516703	RN5S206	8984	0.0115823
cg22056544	6	32038230	0.0227432	-0.227018	ENST00000516703	RN5S206	8175	0.0115823
cg13502128	6	32039874	0.0344617	-0.33409	ENST00000516703	RN5S206	6531	0.0115823
cg15179921	6	32045525	0.0247136	0.336662	ENST00000516703	RN5S206	880	0.0115823
cg14161269	6	32054898	0.0400585	-0.343153	ENST00000516703	RN5S206	-8493	0.0115823
cg17313945	6	32977983	0.0146818	-0.563216	ENST00000229829	HLA-DOA	-594	0.00495512
cg11076970	6	32978196	0.0285051	-0.425696	ENST00000229829	HLA-DOA	-807	0.00495512
cg06504039	6	32978379	0.00154279	-0.634807	ENST00000229829	HLA-DOA	-990	0.00495512
cg03127244	6	33245638	0.016944	-0.332611	ENST00000451237	B3GALT4	964	0.00495512
cg22878489	6	33245701	0.0497454	-0.502126	ENST00000451237	B3GALT4	901	0.00495512
cg03721978	6	33245706	0.0364096	-0.365304	ENST00000451237	B3GALT4	896	0.00495512
cg23696834	6	42928345	0.00670429	0.48631	ENST00000372808	GNMT	3273	0.0471281
cg04595372	6	49681233	0.0174003	-0.429874	ENST00000339139	CRISP2	41	0.0114738
cg25390787	6	49681299	0.0429889	-0.585799	ENST00000339139	CRISP2	-25	0.0114738
cg08942800	6	49681310	0.0189799	-0.442272	ENST00000339139	CRISP2	-36	0.0114738
cg21710255	6	49681742	0.00644126	-0.352305	ENST00000339139	CRISP2	-468	0.0114738
cg01706515	6	49681774	0.0226889	-0.226186	ENST00000339139	CRISP2	-500	0.0114738
cg17328716	7	56516243	0.0200655	0.33539	ENST00000443198	RP13-492C18.2	-175	0.0471281
cg26328510	10	11059718	0.00588323	0.450982	ENST00000437825	RP1-251M9.3	-6636	0.0471281
cg11002404	10	11060038	0.0183172	0.441281	ENST00000437825	RP1-251M9.3	-6956	0.0471281
cg04088969	10	11060048	0.0364507	0.287855	ENST00000437825	RP1-251M9.3	-6966	0.0471281
cg26285605	10	135050698	0.00986034	0.49521	ENST00000325980	VENTX	4735	0.00325958
cg02447627	10	135050702	0.00151322	0.658452	ENST00000325980	VENTX	4731	0.00325958
cg27610486	10	135050842	0.0159928	0.484949	ENST00000325980	VENTX	4591	0.00325958
cg14900295	10	135050901	0.0279613	0.495385	ENST00000325980	VENTX	4532	0.00325958
cg25153759	10	135051022	0.0225866	0.290555	ENST00000325980	VENTX	4411	0.00325958
cg19369780	11	1578502	0.0184575	0.718365	ENST00000528778	DUSP8	2171	0.0115823
cg01651290	11	1578774	0.0352474	0.163699	ENST00000528778	DUSP8	1899	0.0115823
cg06217736	11	1579331	0.000160524	0.388149	ENST00000528778	DUSP8	1342	0.0115823
cg02537342	11	2322729	0.0048011	0.370956	ENST00000470369	C11orf21	373	0.0148118
cg20250981	11	2890644	0.0334729	0.333646	ENST00000441418	KCNQ1DN	2691	6.32522e-05
cg25203481	11	2891082	0.0122184	0.641833	ENST00000441418	KCNQ1DN	2253	6.32522e-05
cg26566898	11	117069891	0.0248645	0.510768	ENST00000278951	SIDT2	-1731	0.0115823
cg10045590	12	44152632	0.0210873	-0.316254	ENST00000344862	PUS7L	-12	0.0351219
cg17840914	12	44152697	0.00397443	-1.09098	ENST00000344862	PUS7L	-77	0.0351219
cg18627355	12	133178028	0.0105083	0.48499	ENST00000376608	RP13-554M15.6	3377	0.0157329
cg02680050	12	133179887	0.044045	0.335137	ENST00000376608	RP13-554M15.6	1518	0.0157329
cg10036920	12	133180045	0.0267852	0.605689	ENST00000376608	RP13-554M15.6	1360	0.0157329
cg26621607	12	133180238	0.0334544	0.437496	ENST00000376608	RP13-554M15.6	1167	0.0157329
cg09320662	12	133180698	0.00928256	0.536039	ENST00000376608	RP13-554M15.6	707	0.0157329
cg05438320	13	25746120	0.0113339	0.595776	ENST00000381853	FAM123A	-263	0.0471281
cg18200810	13	47472200	0.0367067	-0.667828	ENST00000543956	HTR2A	-1031	0.047223
cg15692052	13	47472250	0.0221378	-0.331894	ENST00000543956	HTR2A	-1081	0.047223
cg05506829	13	47472349	0.0464081	-0.49789	ENST00000543956	HTR2A	-1180	0.047223
cg27438152	15	31515761	0.0277136	0.837663	ENST00000557928	RP11-16E12.1	887	0.00825736
cg10854819	15	31515852	0.00861473	0.924724	ENST00000557928	RP11-16E12.1	796	0.00825736
cg19666541	15	31516111	0.0126583	0.517079	ENST00000557928	RP11-16E12.1	537	0.00825736
cg03330558	15	31516127	0.00964548	0.679151	ENST00000557928	RP11-16E12.1	521	0.00825736
cg12689679	15	31516316	0.0402657	0.357934	ENST00000557928	RP11-16E12.1	332	0.00825736
cg24860562	15	31516481	0.0253371	0.560749	ENST00000557928	RP11-16E12.1	167	0.00825736
cg27419860	15	81426477	0.0488937	0.804175	ENST00000561216	C15orf26	2612	0.00325958
cg27136994	15	81426534	0.0217283	1.12236	ENST00000561216	C15orf26	2555	0.00325958
cg27045999	15	81426544	0.0149307	0.787808	ENST00000561216	C15orf26	2545	0.00325958
cg18028999	15	81426610	0.0336668	0.973042	ENST00000561216	C15orf26	2479	0.00325958
cg09236163	15	81426669	0.026639	0.675631	ENST00000561216	C15orf26	2420	0.00325958
cg18054026	15	81426820	0.0289727	0.256774	ENST00000561216	C15orf26	2269	0.00325958
cg10504066	15	101418967	0.017531	0.269745	ENST00000557963	ALDH1A3	2746	0.00116878
cg11542394	15	101419011	0.00179301	0.426954	ENST00000557963	ALDH1A3	2702	0.00116878
cg12354122	15	101419148	0.0430586	0.424433	ENST00000557963	ALDH1A3	2565	0.00116878
cg10336108	15	101419262	0.00848132	0.443898	ENST00000557963	ALDH1A3	2451	0.00116878
cg23682940	15	101419483	0.0171845	0.222617	ENST00000557963	ALDH1A3	2230	0.00116878
cg27652350	15	101420989	0.0077584	0.332974	ENST00000557963	ALDH1A3	724	0.00116878
cg16644366	16	29674903	0.0183683	-0.426336	ENST00000436527	SPN	1211	0.0148118
cg08480068	16	29674959	0.00510014	-0.691124	ENST00000436527	SPN	1155	0.0148118
cg01681367	16	29676071	0.0404302	-0.491734	ENST00000436527	SPN	43	0.0148118
cg01758314	17	6797034	0.0314161	0.386046	ENST00000570835	ALOX12P2	773	0.0489463
cg07391831	17	6797590	0.0317885	0.30509	ENST00000570835	ALOX12P2	217	0.0489463
cg22741997	17	6900356	0.0137905	0.224579	ENST00000573222	RP11-589P10.5	-1848	0.033042
cg14399930	17	37123669	0.0265906	0.81793	ENST00000378079	FBXO47	-14	0.042391
cg00055529	17	37123835	0.0412346	0.551926	ENST00000378079	FBXO47	-180	0.042391
cg04120272	17	37123843	0.0206743	0.527921	ENST00000378079	FBXO47	-188	0.042391
cg23965214	17	37123909	0.0352862	0.353949	ENST00000378079	FBXO47	-254	0.042391
cg15673540	17	40171932	0.0461512	-0.235448	ENST00000457167	DNAJC7	-2217	0.0491733
cg15773974	18	77292134	0.00341829	0.391349	ENST00000253506	NFATC1	-2809	0.0491733
cg15123011	20	42136729	0.011082	-0.264294	ENST00000439769	L3MBTL1	6665	0.0199291
cg00393825	20	42137061	0.0158769	-0.499443	ENST00000439769	L3MBTL1	6333	0.0199291
cg14306330	20	42143045	0.0471497	-0.391001	ENST00000439769	L3MBTL1	349	0.0199291
cg14137819	X	139585282	0.00695416	-1.31788	ENST00000370536	SOX3	1943	0.047223
cg11409998	X	139587372	0.0345943	0.561781	ENST00000370536	SOX3	-147	0.047223
cg18496053	X	139587868	0.0154485	0.447675	ENST00000370536	SOX3	-643	0.047223
cg09076540	X	139590116	0.0167469	0.34199	ENST00000370536	SOX3	-2891	0.047223
cg17156570	X	139592377	0.0381194	0.460707	ENST00000370536	SOX3	-5152	0.047223
cg19481013	X	139593443	0.00552801	0.46636	ENST00000370536	SOX3	-6218	0.047223
